# Supplementary material for: Ex Vivo Traceability Platform for Phospholipoproteomic Formulations: Functional Evidence Without Clinical Exposure
Source: Biomedicines. 2025 Aug 28;13(9):2101. doi: 10.3390/biomedicines13092101 (PMC12467205; doi:10.3390/biomedicines13092101)
Supplement: Supplementary file 1 [file biomedicines-13-02101-s001.zip]

Archive with 1 entries (1 files):
- biomedicines-3716421-supplementary.pdf
